# Supplementary material for: Allergen sensitization linked to climate and age, not to intermittent-persistent rhinitis in a cross-sectional cohort study in the (sub)tropics
Source: Clin Transl Allergy. 2014 Jun 4;4:20. doi: 10.1186/2045-7022-4-20 (PMC4073512; doi:10.1186/2045-7022-4-20)
Supplement: Additional file 2: Table S1 — Mean wheal size (cm2) of pollen extracts in SPT (+) subjects per subgroup. Table S2. Mean wheal size (cm2) of non-pollen extracts in SPT (+) subjects per subgroup. [file 2045-7022-4-20-S2.xls]

## Sheet: Tabelle1
Table E1
Mean wheal size (cm2) of pollen extracts in skin prick test positive subjects: subgroup analysis
(Red boxes indicate bigger, green boxes smaller mean wheal size)
Mean wheal surface		Fraxinus excelsior	Quercus ilex	Cupressus sempervirens	Prosopis	Cynodon dactylon	Phleum pratense	Poa pratensis (Kentucky bluegrass)	Helianthus	Ambrosia (Ragweed)	Chenopodium alba
	n	20	20	11	21	29	23	18	15	13	19
2-11 yrs	Mean	0.282285	0.316424	0.329013	0.273799	0.494744	0.331197	0.387673	0.243293	0.236975	0.275535
	SD	0.178487	0.19035	0.389467	0.115563	0.33234	0.189036	0.240384	0.0835808	0.176936	0.260051
	n	14	21	5	15	21	17	19	8	9	5
12-17 yrs	Mean	0.634403	0.482972	0.344288	0.284111	0.640746	0.682277	0.684462	0.306275	0.364935	0.48996
	SD	0.539312	0.380241	0.436368	0.180194	0.567338	0.413587	0.391402	0.0564366	0.336996	0.427039
	n	90	82	42	80	85	64	73	41	52	50
18+ yrs	Mean	0.468009	0.534045	0.281162	0.414899	0.803612	0.575513	0.554429	0.475578	0.636663	0.315034
	SD	0.372456	0.402682	0.235324	0.51528	0.704092	0.518391	0.459152	0.416084	0.650781	0.267076
	n	69	65	22	58	71	51	51	38	35	30
INT	Mean	0.478715	0.487105	0.236176	0.355805	0.673234	0.496137	0.571582	0.392439	0.407662	0.247489
	SD	0.441753	0.36795	0.0996784	0.449037	0.622252	0.408971	0.501789	0.396242	0.503859	0.115237
	n	55	58	35	58	64	53	59	26	37	43
PER	Mean	0.429397	0.493117	0.29953	0.389081	0.754855	0.580115	0.530602	0.410984	0.634832	0.343359
	SD	0.287085	0.393171	0.292851	0.432	0.642829	0.506388	0.349942	0.275925	0.645901	0.316166
	n	18	19	5	17	23	16	17	14	11	16
Mild	Mean	0.395516	0.593697	0.193232	0.270999	0.591308	0.573709	0.487552	0.349614	0.280102	0.219363
	SD	0.24754	0.381348	0.0838323	0.127998	0.438113	0.353776	0.299813	0.225044	0.182328	0.0894709
	n	102	100	51	96	111	87	91	49	59	55
Mod-sev	Mean	0.471168	0.464852	0.283322	0.393015	0.738928	0.533019	0.561926	0.417396	0.579635	0.330879
	SD	0.404146	0.375305	0.249543	0.477313	0.665198	0.481989	0.448178	0.381529	0.633078	0.287479
	n	29	33	16	26	37	28	28	11	18	15
SAR	Mean	0.476611	0.470381	0.252227	0.250548	0.688599	0.524828	0.486536	0.352993	0.429659	0.212352
	SD	0.352641	0.406363	0.0750904	0.140273	0.635715	0.433667	0.39898	0.20825	0.517948	0.0512466
	n	95	90	41	90	98	76	82	53	54	58
PAR total	Mean	0.450805	0.497112	0.283995	0.407657	0.720736	0.54413	0.571136	0.409724	0.555984	0.327652
	SD	0.39001	0.369873	0.277605	0.487749	0.632333	0.473216	0.434483	0.373522	0.611257	0.282554
	p value of differences (Asymp. Sig. (2-tailed) Wilcoxon Test
	2-11 vs 12-17 yrs	0.008	0.159	0.533	0.81	0.63	0.008	0.017	0.039	0.243	0.095
	2-11 vs 18+ yrs	0.003	0.012	0.742	0.893	0.068	0.073	0.185	0.043	0.015	0.151
	12-17 vs 18+ yrs	0.341	0.707	0.388	0.494	0.294	0.19	0.122	0.978	0.319	0.219
	INT vs PER	0.411	0.972	0.857	0.237	0.284	0.389	0.758	0.054	0.072	0.075
	Mild vs Mod-sev	0.719	0.06	0.381	0.76	0.434	0.344	0.723	0.487	0.188	0.058
	SAR vs PAR	0.772	0.368	0.73	0.017	0.247	0.235	0.12	0.593	0.089	0.005
Table E2
Mean wheal size (cm2) of non-pollen extracts in SPT positive subjects: subgroup analysis
(Red boxes indicate bigger, green boxes smaller mean wheal size)
Mean wheal surface		Dermatophagoides mezcla pt with farinae	Blomia tropicales (Biocen)	Aspergillus fumigatus	Alternaria alternata	Blatella germanica and Periplaneta americana	Felis domesticus (Cat)	Peach	Profilin
	n	110	44	11	10	31	30	11	10
2-11 yrs	Mean	0.508785	0.347266	0.380488	0.366062	0.312058	0.399283	0.32226	0.318554
	SD	0.438527	0.275556	0.46063	0.279416	0.265395	0.288955	0.241289	0.2541
	n	63	27	5	12	17	22	7	9
12-17 yrs	Mean	0.615641	0.519877	0.53712	0.555333	0.259494	0.584933	0.390561	0.689254
	SD	0.364716	0.412992	0.596002	0.325871	0.139614	0.431426	0.226559	0.43082
	n	121	59	14	16	60	65	27	35
18+ yrs	Mean	0.504716	0.355674	0.828459	0.531775	0.420519	0.589406	0.821885	0.753513
	SD	0.358359	0.350549	0.856351	0.4824	0.403629	0.397437	0.803604	0.603416
	n	171	85	16	24	58	67	21	27
INT	Mean	0.531182	0.408215	0.717187	0.415037	0.318664	0.498345	0.556037	0.58715
	SD	0.404484	0.382154	0.859019	0.376383	0.241897	0.378246	0.679633	0.584302
	n	122	45	14	14	49	50	23	27
PER	Mean	0.530812	0.346729	0.4996	0.633722	0.393206	0.595387	0.688547	0.737361
	SD	0.378176	0.263382	0.474506	0.38349	0.396732	0.391858	0.693456	0.509292
	n	47	23	4	6	14	24	8	9
Mild	Mean	0.530163	0.292845	0.295769	0.403872	0.302678	0.514392	0.278416	0.525746
	SD	0.39658	0.135251	0.161547	0.149502	0.122884	0.358118	0.175263	0.375291
	n	245	106	26	32	88	92	35	44
Mod-sev	Mean	0.531016	0.407643	0.664859	0.512805	0.3623	0.546716	0.718342	0.701709
	SD	0.394156	0.375164	0.742932	0.418186	0.351545	0.395943	0.733603	0.576773
	n	52	17	5	7	24	31	4	14
SAR	Mean	0.484081	0.307832	0.271861	0.419979	0.21899	0.606523	0.225376	0.393979
	SD	0.345375	0.140359	0.147361	0.444617	0.0792103	0.404848	0.0844883	0.348673
	n	241	113	25	31	83	86	40	40
PAR total	Mean	0.541222	0.398832	0.684404	0.512682	0.391492	0.51577	0.665296	0.756152
	SD	0.402521	0.365883	0.751478	0.381129	0.355095	0.37779	0.703198	0.577003
	p value of differences (Asymp. Sig. (2-tailed) Wilcoxon Test
	2-11 vs 12-17 yrs	0.006	0.04	0.777	0.166	0.628	0.078	0.342	0.05
	2-11 vs 18+ yrs	0.478	0.79	0.112	0.399	0.104	0.008	0.126	0.025
	12-17 vs 18+ yrs	0.023	0.026	0.308	0.307	0.108	0.8	0.537	0.988
	INT vs PER	0.693	0.775	0.967	0.021	0.778	0.057	0.805	0.117
	Mild vs Mod-sev	0.924	0.542	0.542	0.936	0.527	0.744	0.142	0.554
	SAR vs PAR	0.07	0.885	0.317	0.242	0.004	0.83	0.071	0.002
	INT = intermittent allergic rhinitis, mod-sev = moderate-severe, PER = persistent allergic rhinitis, SAR = seasonal allergic rhinitis, PAR = perennial allergic rhinitis, SPT = skin prick test
	Asymp.sig. = asymptotic significance
